# Supplementary material for: Neddylation Targets and Stabilizes NLRP3 to Augment Inflammasome‐Mediated Colitis and Mood Disorder
Source: Adv Sci (Weinh). 2026 Jan 9;13(16):e05906. doi: 10.1002/advs.202505906 (PMC13042396; doi:10.1002/advs.202505906)
Supplement: Supplementary file 2 — Supporting File 2: advs73747‐sup‐0002‐Data.zip. [file ADVS-13-e05906-s001.zip]

Archive with 2 entries (1 files):
- advs73747-sup-0002-Data/
- advs73747-sup-0002-Data/uncroppedblots.pdf
